# Supplementary material for: Mitigating spatial hallucination in large language models for path planning via prompt engineering
Source: Sci Rep. 2025 Mar 14;15:8881. doi: 10.1038/s41598-025-93601-5 (PMC11909242; doi:10.1038/s41598-025-93601-5)
Supplement: Supplementary file 1 — Supplementary Information. [file 41598_2025_93601_MOESM1_ESM.zip]

Archive with 180 entries (119 files):
- data/
- data/0/
- data/0/graph.json
- data/0/graph.txt
- data/1/
- data/1/graph.json
- data/1/graph.txt
- data/10/
- data/10/graph.json
- data/10/graph.txt
- data/11/
- data/11/graph.json
- data/11/graph.txt
- data/12/
- data/12/graph.json
- data/12/graph.txt
- data/13/
- data/13/graph.json
- data/13/graph.txt
- data/14/
- data/14/graph.json
- data/14/graph.txt
- data/15/
- data/15/graph.json
- data/15/graph.txt
- data/16/
- data/16/graph.json
- data/16/graph.txt
- data/17/
- data/17/graph.json
- data/17/graph.txt
- data/18/
- data/18/graph.json
- data/18/graph.txt
- data/19/
- data/19/graph.json
- data/19/graph.txt
- data/2/
- data/2/graph.json
- data/2/graph.txt
- data/20/
- data/20/graph.json
- data/20/graph.txt
- data/21/
- data/21/graph.json
- data/21/graph.txt
- data/22/
- data/22/graph.json
- data/22/graph.txt
- data/23/
- data/23/graph.json
- data/23/graph.txt
- data/24/
- data/24/graph.json
- data/24/graph.txt
- data/25/
- data/25/graph.json
- data/25/graph.txt
- data/26/
- data/26/graph.json
- data/26/graph.txt
- data/27/
- data/27/graph.json
- data/27/graph.txt
- data/28/
- data/28/graph.json
- data/28/graph.txt
- data/29/
- data/29/graph.json
- data/29/graph.txt
- data/3/
- data/3/graph.json
- data/3/graph.txt
- data/30/
- data/30/graph.json
- data/30/graph.txt
- data/31/
- data/31/graph.json
- data/31/graph.txt
- data/32/
- data/32/graph.json
- data/32/graph.txt
- data/33/
- data/33/graph.json
- data/33/graph.txt
- data/34/
- data/34/graph.json
- data/34/graph.txt
- data/35/
- data/35/graph.json
- data/35/graph.txt
- data/36/
- data/36/graph.json
- data/36/graph.txt
- data/37/
- data/37/graph.json
- data/37/graph.txt
- data/38/
- data/38/graph.json
- data/38/graph.txt
- data/39/
- data/39/graph.json
- data/39/graph.txt
- data/4/
- data/4/graph.json
- data/4/graph.txt
- data/40/
- data/40/graph.json
- data/40/graph.txt
- data/41/
- data/41/graph.json
- data/41/graph.txt
- data/42/
- data/42/graph.json
- data/42/graph.txt
- data/43/
- data/43/graph.json
- data/43/graph.txt
- data/44/
- data/44/graph.json
- data/44/graph.txt
- data/45/
- data/45/graph.json
- data/45/graph.txt
- data/46/
- data/46/graph.json
- data/46/graph.txt
- data/47/
- data/47/graph.json
- data/47/graph.txt
- data/48/
- data/48/graph.json
- data/48/graph.txt
- data/49/
- data/49/graph.json
- data/49/graph.txt
- data/5/
- data/5/graph.json
- data/5/graph.txt
- data/50/
- data/50/graph.json
- data/50/graph.txt
- data/51/
- data/51/graph.json
- data/51/graph.txt
- data/52/
- data/52/graph.json
- data/52/graph.txt
- data/53/
- data/53/graph.json
- data/53/graph.txt
- data/54/
- data/54/graph.json
- data/54/graph.txt
- data/55/
- data/55/graph.json
- data/55/graph.txt
- data/56/
- data/56/graph.json
- data/56/graph.txt
- data/57/
- data/57/graph.json
- data/57/graph.txt
- data/58/
- data/58/graph.json
- data/58/graph.txt
- data/59/
- data/59/graph.json
- data/6/
- data/6/graph.json
- data/6/graph.txt
- data/7/
- data/7/graph.json
- data/7/graph.txt
- data/8/
- data/8/graph.json
- data/8/graph.txt
- data/9/
- data/9/graph.json
- data/9/graph.txt
