# Supplementary material for: Mitigating spatial hallucination in large language models for path planning via prompt engineering
Source: Sci Rep. 2025 Mar 14;15:8881. doi: 10.1038/s41598-025-93601-5 (PMC11909242; doi:10.1038/s41598-025-93601-5)
Supplement: Supplementary file 1 — Supplementary Information. [file 41598_2025_93601_MOESM1_ESM.zip › data/22/graph.json]

{"size": 5, "obstacles_num": 5, "obstacles_location": [[1, 1], [4, 0], [3, 0], [2, 4], [0, 0]], "agent_location": [0, 4], "target_location": [3, 2], "point_at_one": [1, 3], "point_at_two": [3, 3]}
