# Supplementary material for: Mitigating spatial hallucination in large language models for path planning via prompt engineering
Source: Sci Rep. 2025 Mar 14;15:8881. doi: 10.1038/s41598-025-93601-5 (PMC11909242; doi:10.1038/s41598-025-93601-5)
Supplement: Supplementary file 1 — Supplementary Information. [file 41598_2025_93601_MOESM1_ESM.zip › data/35/graph.json]

{"size": 7, "obstacles_num": 7, "obstacles_location": [[6, 5], [4, 6], [1, 6], [2, 4], [4, 4], [3, 5], [5, 3]], "agent_location": [3, 3], "target_location": [6, 6], "point_at_one": [5, 2], "point_at_two": [5, 4]}
