# Supplementary material for: Mitigating spatial hallucination in large language models for path planning via prompt engineering
Source: Sci Rep. 2025 Mar 14;15:8881. doi: 10.1038/s41598-025-93601-5 (PMC11909242; doi:10.1038/s41598-025-93601-5)
Supplement: Supplementary file 1 — Supplementary Information. [file 41598_2025_93601_MOESM1_ESM.zip › data/35/graph.txt]

You are in a 7 by 7 world. There are obstacles that you have to avoid at: (6, 5), (4, 6), (1, 6), (2, 4), (4, 4), (3, 5) and (5, 3). Go from (3, 3) to (6, 6).
