# Supplementary material for: Mitigating spatial hallucination in large language models for path planning via prompt engineering
Source: Sci Rep. 2025 Mar 14;15:8881. doi: 10.1038/s41598-025-93601-5 (PMC11909242; doi:10.1038/s41598-025-93601-5)
Supplement: Supplementary file 1 — Supplementary Information. [file 41598_2025_93601_MOESM1_ESM.zip › data/38/graph.json]

{"size": 7, "obstacles_num": 7, "obstacles_location": [[2, 5], [3, 6], [5, 2], [4, 3], [3, 4], [4, 5], [4, 2]], "agent_location": [6, 3], "target_location": [2, 3], "point_at_one": [5, 1], "point_at_two": [3, 2]}
