# Supplementary material for: Mitigating spatial hallucination in large language models for path planning via prompt engineering
Source: Sci Rep. 2025 Mar 14;15:8881. doi: 10.1038/s41598-025-93601-5 (PMC11909242; doi:10.1038/s41598-025-93601-5)
Supplement: Supplementary file 1 — Supplementary Information. [file 41598_2025_93601_MOESM1_ESM.zip › data/39/graph.txt]

You are in a 7 by 7 world. There are obstacles that you have to avoid at: (6, 1), (3, 5), (4, 1), (2, 4), (3, 3), (3, 0) and (0, 5). Go from (2, 5) to (4, 0).
