# Supplementary material for: Mitigating spatial hallucination in large language models for path planning via prompt engineering
Source: Sci Rep. 2025 Mar 14;15:8881. doi: 10.1038/s41598-025-93601-5 (PMC11909242; doi:10.1038/s41598-025-93601-5)
Supplement: Supplementary file 1 — Supplementary Information. [file 41598_2025_93601_MOESM1_ESM.zip › data/51/graph.json]

{"size": 10, "obstacles_num": 10, "obstacles_location": [[9, 7], [5, 4], [2, 9], [6, 5], [3, 5], [3, 3], [0, 9], [8, 3], [7, 4], [9, 3]], "agent_location": [7, 1], "target_location": [8, 9], "point_at_one": [4, 3], "point_at_two": [6, 6]}
