# Supplementary material for: Mitigating spatial hallucination in large language models for path planning via prompt engineering
Source: Sci Rep. 2025 Mar 14;15:8881. doi: 10.1038/s41598-025-93601-5 (PMC11909242; doi:10.1038/s41598-025-93601-5)
Supplement: Supplementary file 1 — Supplementary Information. [file 41598_2025_93601_MOESM1_ESM.zip › data/51/graph.txt]

You are in a 10 by 10 world. There are obstacles that you have to avoid at: (9, 7), (5, 4), (2, 9), (6, 5), (3, 5), (3, 3), (0, 9), (8, 3), (7, 4) and (9, 3). Go from (7, 1) to (8, 9).
