# Supplementary material for: Mitigating spatial hallucination in large language models for path planning via prompt engineering
Source: Sci Rep. 2025 Mar 14;15:8881. doi: 10.1038/s41598-025-93601-5 (PMC11909242; doi:10.1038/s41598-025-93601-5)
Supplement: Supplementary file 1 — Supplementary Information. [file 41598_2025_93601_MOESM1_ESM.zip › data/52/graph.json]

{"size": 10, "obstacles_num": 10, "obstacles_location": [[9, 2], [0, 4], [3, 8], [5, 9], [8, 3], [3, 2], [7, 4], [5, 3], [3, 4], [6, 4]], "agent_location": [9, 0], "target_location": [6, 5], "point_at_one": [7, 2], "point_at_two": [4, 3]}
