# Supplementary material for: Mitigating spatial hallucination in large language models for path planning via prompt engineering
Source: Sci Rep. 2025 Mar 14;15:8881. doi: 10.1038/s41598-025-93601-5 (PMC11909242; doi:10.1038/s41598-025-93601-5)
Supplement: Supplementary file 1 — Supplementary Information. [file 41598_2025_93601_MOESM1_ESM.zip › data/54/graph.json]

{"size": 10, "obstacles_num": 10, "obstacles_location": [[4, 6], [4, 1], [5, 0], [2, 5], [2, 6], [6, 4], [6, 6], [7, 0], [7, 8], [5, 2]], "agent_location": [1, 1], "target_location": [7, 1], "point_at_one": [3, 2], "point_at_two": [6, 3]}
