# Supplementary material for: Mitigating spatial hallucination in large language models for path planning via prompt engineering
Source: Sci Rep. 2025 Mar 14;15:8881. doi: 10.1038/s41598-025-93601-5 (PMC11909242; doi:10.1038/s41598-025-93601-5)
Supplement: Supplementary file 1 — Supplementary Information. [file 41598_2025_93601_MOESM1_ESM.zip › data/55/graph.json]

{"size": 10, "obstacles_num": 10, "obstacles_location": [[4, 6], [5, 0], [8, 1], [7, 9], [2, 3], [0, 9], [4, 5], [1, 4], [0, 8], [7, 6]], "agent_location": [0, 1], "target_location": [7, 5], "point_at_one": [4, 1], "point_at_two": [7, 2]}
