# Supplementary material for: Mitigating spatial hallucination in large language models for path planning via prompt engineering
Source: Sci Rep. 2025 Mar 14;15:8881. doi: 10.1038/s41598-025-93601-5 (PMC11909242; doi:10.1038/s41598-025-93601-5)
Supplement: Supplementary file 1 — Supplementary Information. [file 41598_2025_93601_MOESM1_ESM.zip › data/55/graph.txt]

You are in a 10 by 10 world. There are obstacles that you have to avoid at: (4, 6), (5, 0), (8, 1), (7, 9), (2, 3), (0, 9), (4, 5), (1, 4), (0, 8) and (7, 6). Go from (0, 1) to (7, 5).
