# Supplementary material for: Mitigating spatial hallucination in large language models for path planning via prompt engineering
Source: Sci Rep. 2025 Mar 14;15:8881. doi: 10.1038/s41598-025-93601-5 (PMC11909242; doi:10.1038/s41598-025-93601-5)
Supplement: Supplementary file 1 — Supplementary Information. [file 41598_2025_93601_MOESM1_ESM.zip › data/58/graph.json]

{"size": 10, "obstacles_num": 10, "obstacles_location": [[0, 5], [8, 5], [8, 5], [5, 9], [6, 4], [3, 1], [0, 4], [6, 9], [9, 6], [2, 3]], "agent_location": [8, 4], "target_location": [0, 7], "point_at_one": [7, 7], "point_at_two": [3, 7]}
