# Supplementary material for: Mitigating spatial hallucination in large language models for path planning via prompt engineering
Source: Sci Rep. 2025 Mar 14;15:8881. doi: 10.1038/s41598-025-93601-5 (PMC11909242; doi:10.1038/s41598-025-93601-5)
Supplement: Supplementary file 1 — Supplementary Information. [file 41598_2025_93601_MOESM1_ESM.zip › data/7/graph.txt]

You are in a 5 by 5 world. There are obstacles that you have to avoid at: (3, 3), (1, 4), (4, 1), (2, 2) and (2, 3). Go from (2, 4) to (1, 3).
